# Supplementary material for: Illuminating Shared Genetic Associations Between Oesophageal Carcinoma and Pulmonary Carcinoma Risk
Source: J Cancer. 2024 Mar 4;15(8):2412–23. doi: 10.7150/jca.92899 (PMC10937272; doi:10.7150/jca.92899)
Supplement: Supplementary file 1 — Supplementary figures and tables. [file jcav15p2412s1.zip]

Archive with 2 entries (2 files):
- FigS1-S19.docx
- Table S1-S9.xlsx
