# Supplementary material for: Illuminating Shared Genetic Associations Between Oesophageal Carcinoma and Pulmonary Carcinoma Risk
Source: J Cancer. 2024 Mar 4;15(8):2412–23. doi: 10.7150/jca.92899 (PMC10937272; doi:10.7150/jca.92899)
Supplement: Supplementary file 1 — Supplementary figures and tables. [file jcav15p2412s1.zip › Table S1-S9.xlsx]

## Sheet: Table S1 
Group	rg	se	z	p	h2_obs	h2_obs_se	h2_int	h2_int_se	gcov_int	gcov_int_se
LDSC (withintercept)	0.2338	0.0728	3.2112	0.0013	0.0827	0.0128	1.0423	0.0096	0.0249	0.0052
LDSC (nointercept)	0.5235	0.0615	8.5182	1.6205e-17	0.1128	0.0103	1	NA	0	NA
HDL	0.180323	0.0839322	2.14843	0.0316795	NA	NA	NA	NA	NA	NA

## Sheet: Table S2
Top 10 Results of Gene Set Analysis
Gene Set	N genes	Beta	SE	P
breast cancer 5p15 amplicon	26	1.513	0.247	4.94e-10
DNA metabolic process	817	0.125	0.028	4.83e-06
reactome highly calcium permeable postsynaptic nicotinic acetylcholine receptors	11	1.275	0.293	6.99e-06
EHMT2 targets up	16	0.966	0.224	7.89e-06
reactome highly calcium permeable nicotinic acetylcholine receptors	9	1.263	0.323	4.6e-05
regulation of xenophagy	6	1.053	0.275	6.56e-05
PPARA pathway	50	0.437	0.117	9.8e-05
PTEN pathway	17	0.615	0.175	0.000227
telomerase RNA binding	22	0.595	0.173	0.000304
genomic pathway	66	0.36	0.105	0.000313

## Sheet: Table S3
Tissues	BETA	SE	P
Adipose_Subcutaneous	-0.017286	0.010331	0.95285
Adipose_Visceral_Omentum	-0.014714	0.010748	0.91449
Adrenal_Gland	0.00095481	0.0096853	0.46073
Artery_Aorta	-0.011428	0.0099423	0.87481
Artery_Coronary	-0.011204	0.011541	0.83417
Artery_Tibial	-0.014577	0.0096984	0.93357
Bladder	-0.0018018	0.01261	0.55681
Brain_Amygdala	-0.0089589	0.0075866	0.88117
Brain_Anterior_cingulate_cortex_BA24	-0.0067039	0.006991	0.8312
Brain_Caudate_basal_ganglia	-0.0043877	0.0076158	0.71773
Brain_Cerebellar_Hemisphere	0.011481	0.0058586	0.025028
Brain_Cerebellum	0.012098	0.006043	0.022647
Brain_Cortex	-0.002102	0.0069101	0.61951
Brain_Frontal_Cortex_BA9	-0.0035614	0.0066577	0.70365
Brain_Hippocampus	-0.0057476	0.007711	0.77197
Brain_Hypothalamus	-0.0058749	0.0077836	0.7748
Brain_Nucleus_accumbens_basal_ganglia	-0.0029499	0.0073317	0.65629
Brain_Putamen_basal_ganglia	-0.0057808	0.0076814	0.77414
Brain_Spinal_cord_cervical_c-1	-0.0026011	0.008351	0.62228
Brain_Substantia_nigra	-0.011521	0.0083079	0.91724
Breast_Mammary_Tissue	0.0013212	0.01222	0.45695
Cells_Cultured_fibroblasts	0.0016182	0.0063527	0.39947
Cells_EBV-transformed_lymphocytes	0.0080071	0.0047231	0.045018
Cervix_Ectocervix	-0.0038274	0.011666	0.62858
Cervix_Endocervix	-0.0021934	0.011147	0.57799
Colon_Sigmoid	-0.0047855	0.012145	0.65322
Colon_Transverse	0.020493	0.011176	0.033358
Esophagus_Gastroesophageal_Junction	-0.0048577	0.012371	0.65272
Esophagus_Mucosa	0.012734	0.007367	0.041955
Esophagus_Muscularis	-0.0056317	0.011975	0.68093
Fallopian_Tube	-0.0010027	0.011503	0.53473
Heart_Atrial_Appendage	-0.0054969	0.0092014	0.72488
Heart_Left_Ventricle	-0.0014638	0.0087546	0.5664
Kidney_Cortex	-0.016032	0.0087463	0.96659
Kidney_Medulla	-0.0083698	0.0089699	0.82461
Liver	-0.007713	0.0061606	0.8947
Lung	0.010712	0.0088945	0.11425
Minor_Salivary_Gland	0.010157	0.0093286	0.13812
Muscle_Skeletal	0.0058362	0.0066812	0.19119
Nerve_Tibial	-0.0066105	0.0097171	0.75184
Ovary	-0.014299	0.0093549	0.93679
Pancreas	-0.0091108	0.0081182	0.86912
Pituitary	0.0029131	0.0086079	0.36753
Prostate	0.0051402	0.011609	0.32896
Skin_Not_Sun_Exposed_Suprapubic	0.0012567	0.0074561	0.43308
Skin_Sun_Exposed_Lower_leg	0.0006822	0.0074884	0.46371
Small_Intestine_Terminal_Ileum	0.01841	0.0092619	0.023428
Spleen	0.016553	0.0070653	0.009575
Stomach	0.0094803	0.011623	0.20735
Testis	-0.0012021	0.0053485	0.58891
Thyroid	-0.00063588	0.0093806	0.52702
Uterus	-0.0072303	0.010492	0.75463
Vagina	0.014034	0.010671	0.094225
Whole_Blood	0.006658	0.0054261	0.10992

## Sheet: Table S4
GENE	CHR	START	STOP	NSNPS	NPARAM	N	ZSTAT	P	SYMBOL
ENSG00000184357	6	27834570	27835359	4	2	53493	5.5782	1.2151e-08	HIST1H1B
ENSG00000198558	6	27840926	27841289	2	1	53493	5.4337	2.7593e-08	HIST1H4L
ENSG00000185130	6	27775257	27775709	2	1	53493	5.1218	1.5134e-07	HIST1H2BL
ENSG00000168131	6	27878963	27880174	4	2	53493	5.0024	2.8315e-07	OR2B2
ENSG00000233822	6	27806323	27823487	28	5	53493	4.9867	3.0711e-07	HIST1H2BN
ENSG00000198374	6	27833034	27833606	2	1	53493	4.8082	7.6149e-07	HIST1H2AL
ENSG00000002016	12	1021243	1099219	228	35	53493	4.7328	1.1075e-06	RAD52
ENSG00000182611	6	27782112	27782607	4	1	53493	4.6266	1.8582e-06	HIST1H2AJ
ENSG00000188266	15	78799906	78829714	48	3	53493	4.623	1.8907e-06	HYKK

## Sheet: Table S5
ENSG	entrezID	symbol	OMIM	UniProtID	DrugBank	GeneCards
ENSG00000002016	5893	RAD52	600392	P43351	NA	GeneCard
ENSG00000049656	81037	CLPTM1L	612585	Q96KA5	NA	GeneCard
ENSG00000096654	7738	ZNF184	602277	Q99676	NA	GeneCard
ENSG00000112812	10279	PRSS16	607169	Q9NQE7	NA	GeneCard
ENSG00000124613	346157	ZNF391	NA	Q9UJN7	NA	GeneCard
ENSG00000137185	7746	ZSCAN9	602246	O15535	NA	GeneCard
ENSG00000137338	84547	PGBD1	NA	Q96JS3	NA	GeneCard
ENSG00000146109	29777	ABT1	NA	Q9ULW3	NA	GeneCard
ENSG00000158691	9753	ZSCAN12	603978	O43309	NA	GeneCard
ENSG00000164362	7015	TERT	187270	O14746	DB00495:DB05036:DB12747	GeneCard
ENSG00000181315	79692	ZNF322	610847	Q6U7Q0	NA	GeneCard
ENSG00000186470	11118	BTN3A2	613594	P78410	NA	GeneCard
ENSG00000187626	387032	ZKSCAN4	611643	Q969J2	NA	GeneCard
ENSG00000187987	222696	ZSCAN23	NA	Q3MJ62	NA	GeneCard
ENSG00000189134	222698	NKAPL	NA	Q5M9Q1	NA	GeneCard
ENSG00000189298	80317	ZKSCAN3	612791	Q9BRR0	NA	GeneCard
ENSG00000197279	7718	ZNF165	600834	P49910	NA	GeneCard
ENSG00000197903	85236	HIST1H2BK	615045	O60814	NA	GeneCard
ENSG00000197935	282890	ZNF311	NA	Q5JNZ3	NA	GeneCard
ENSG00000198315	7745	ZKSCAN8	602240	Q15776	NA	GeneCard
ENSG00000204657	7932	OR2H2	600578	O95918	NA	GeneCard
ENSG00000204681	2550	GABBR1	603540	Q9UBS5	DB00181:DB00837:DB00996:DB01080:DB01956:DB02530:DB05010:DB06354:DB08891:DB08892	GeneCard
ENSG00000204713	5987	TRIM27	602165	P14373	NA	GeneCard
ENSG00000232040	114821	SCAND3	615254	Q6R2W3	NA	GeneCard
ENSG00000233822	8341	HIST1H2BN	602801	Q99877	NA	GeneCard
ENSG00000235109	64288	ZSCAN31	610794	Q96LW9	NA

## Sheet: Table S6
GO	Category	Description	Count	%	Log10(P)	Log10(q)
M4702	Immunologic Signatures	GSE2706 UNSTIM VS 2H LPS AND R848 DC UP	3	11.54	-3.24	0
M3135	Immunologic Signatures	GSE11864 CSF1 VS CSF1 IFNG IN MAC DN	3	11.54	-3.2	0
M5780	Immunologic Signatures	GSE9006 HEALTHY VS TYPE 1 DIABETES PBMC 4MONTH POST DX DN	3	11.54	-3.2	0
M9420	Immunologic Signatures	GSE33292 WT VS TCF1 KO DN3 THYMOCYTE UP	3	11.54	-3.19	0
M9335	Immunologic Signatures	GSE11961 UNSTIM VS ANTI IGM AND CD40 STIM 6H FOLLICULAR BCELL DN	3	11.54	-3.19	0
M9418	Immunologic Signatures	GSE39556 CD8A DC VS NK CELL MOUSE 3H POST POLYIC INJ DN	3	11.54	-3.19	0

## Sheet: Table S7
Type	chr	Start	End	Symbol
Mapped gene	12	861759	1020618	WNK1
Mapped gene	6	28249314	28270326	PGBD1
Mapped gene	6	28292470	28324048	ZNF323
MAGMA	12	1021243	1099219	RAD52
MAGMA	6	27775257	27775709	HIST1H2BL
MAGMA	6	27782112	27782607	HIST1H2AJ
MAGMA	6	27806323	27823487	HIST1H2BN
MAGMA	6	27833034	27833606	HIST1H2AL
MAGMA	6	27834570	27835359	HIST1H1B
MAGMA	6	27840926	27841289	HIST1H4L
MAGMA	6	27878963	27880174	OR2B2
MAGMA	15	78799906	78829714	HYKK
eQTL	12	1021243	1099219	RAD52
eQTL	5	1253262	1295184	TERT
eQTL	5	1317859	1345214	CLPTM1L
eQTL	6	26365387	26378546	BTN3A2
eQTL	6	26597180	26600278	ABT1
eQTL	6	26636518	26659980	ZNF322
eQTL	6	27106073	27114619	HIST1H2BK
eQTL	6	27215480	27224403	PRSS16
eQTL	6	27342394	27371683	ZNF391
eQTL	6	27418522	27440897	ZNF184
eQTL	6	27806323	27823487	HIST1H2BN
eQTL	6	28048753	28057341	ZNF165
eQTL	6	28109688	28127250	ZKSCAN8
eQTL	6	28192664	28201260	ZSCAN9
eQTL	6	28212401	28227011	ZKSCAN4
eQTL	6	28227098	28228736	NKAPL
eQTL	6	28249314	28270326	PGBD1
eQTL	6	28292470	28324048	ZSCAN31
eQTL	6	28317691	28336947	ZKSCAN3
eQTL	6	28346732	28367511	ZSCAN12
eQTL	6	28399707	28411279	ZSCAN23
eQTL	6	28539407	28583989	SCAND3
eQTL	6	28870779	28891766	TRIM27
eQTL	6	28962562	28973093	ZNF311
eQTL	6	29523406	29601753	GABBR1
eQTL	6	29555683	29556745	OR2H2

## Sheet: Table S8
Exp	SNP	CHR	POS	A1	A2	BETA	SE	Z	P	N
Lung adenocarcinoma	rs71658797	1	77967507	A	T	0.169347	0.026911	6.29285	3.11931e-10	66756
Lung adenocarcinoma	rs13080835	3	189357199	T	G	-0.110739	0.016169	-6.84885	7.45057e-12	66756
Lung adenocarcinoma	rs7705526	5	1285974	A	C	0.222222	0.017965	12.3697	3.79646e-35	66756
Lung adenocarcinoma	rs421629	5	1320136	A	G	-0.15659	0.016346	-9.57971	9.75443e-22	66756
Lung adenocarcinoma	rs4236709	8	32410110	G	A	0.12431	0.019333	6.42994	1.27715e-10	66756
Lung adenocarcinoma	rs885518	9	21830157	G	A	0.154547	0.025294	6.11003	9.9587e-10	66756
Lung adenocarcinoma	rs62560775	9	22052068	G	A	0.165878	0.027739	5.97996	2.23348e-09	66756
Lung adenocarcinoma	rs11591710	10	105687632	C	A	0.150558	0.023034	6.53634	6.29897e-11	66756
Lung adenocarcinoma	rs1056562	11	118125625	T	C	0.102139	0.016182	6.31189	2.75623e-10	66756
Lung adenocarcinoma	rs77468143	15	49376624	G	T	-0.155058	0.018812	-8.2425	1.68638e-16	66756
Lung adenocarcinoma	rs56077333	15	78899003	A	C	0.245861	0.016953	14.5025	1.16977e-47	66756
Lung adenocarcinoma	rs56113850	19	41353107	T	C	-0.114252	0.01863	-6.13269	8.64439e-10	66756
Lung adenocarcinoma	rs41309931	20	62326579	T	G	0.157401	0.025945	6.06672	1.30525e-09	66756
Esophageal adenocarcinoma	rs7255	2	20878820	T	C	0.1531	0.0279	5.48746	4.265e-08	21271
Esophageal adenocarcinoma	rs9823696	3	183783353	A	G	0.1583	0.028	5.65357	1.639e-08	21271
Esophageal adenocarcinoma	rs76677870	5	668370	C	G	0.2836	0.0513	5.52827	3.183e-08	21271
Esophageal adenocarcinoma	rs17240267	6	62425171	A	T	-0.1871	0.0333	-5.61862	1.833e-08	21271
Esophageal adenocarcinoma	rs2188554	7	117040117	A	G	0.2088	0.0359	5.81616	5.809e-09	21271

## Sheet: Table S9
										Heterogeneity test
Exposures	Outcomes	Methods	BETA	SE	OR	Down	Up	Estimate	P	Estimate	P
Lung adenocarcinoma	Esophageal adenocarcinoma	IVW (fixed)	0.0302296	0.0440918	1.03069	0.945361	1.12372	1.031 (0.945, 1.124)	0.492962	4.4117	0.353147
Lung adenocarcinoma	Esophageal adenocarcinoma	MR-Egger (slope)	-0.106374	0.22613	0.899088	0.437788	1.84646	0.899 (0.438, 1.846)	0.670148
Lung adenocarcinoma	Esophageal adenocarcinoma	MR-Egger (intercept)	0.0268451	0.0433234	0.0268451	-0.111029	0.16472	0.027 (-0.111, 0.165)	0.57937
Lung adenocarcinoma	Esophageal adenocarcinoma	Weighted mode	0.0422265	0.0716039	1.04313	0.906545	1.2003	1.043 (0.907, 1.2)	0.555376
Lung adenocarcinoma	Esophageal adenocarcinoma	Weighted median	0.0478166	0.0574751	1.04898	0.937224	1.17406	1.049 (0.937, 1.174)	0.405435
Esophageal adenocarcinoma	Lung adenocarcinoma	IVW (fixed)	0.0467424	0.0714528	1.04785	0.910918	1.20537	1.048 (0.911, 1.205)	0.513001	16.9769	0.0748776
Esophageal adenocarcinoma	Lung adenocarcinoma	MR-Egger (slope)	0.176014	0.134849	1.19245	0.9155	1.55319	1.192 (0.916, 1.553)	0.191802
Esophageal adenocarcinoma	Lung adenocarcinoma	MR-Egger (intercept)	0.0943511	0.101365	1.09895	0.900936	1.34047	1.099 (0.901, 1.34)	0.351955
Esophageal adenocarcinoma	Lung adenocarcinoma	Weighted mode	0.595869	0.349422	1.81461	0.823181	4.00009	1.815 (0.823, 4)	0.12233
Esophageal adenocarcinoma	Lung adenocarcinoma	Weighted median	-0.0825032	0.0508713	-0.0825032	-0.197582	0.0325757	-0.083 (-0.198, 0.033)	0.139296
